# Supplementary material for: Does Pelleted Starter Feed Restriction and Provision of Total Mixed Ration Ad Libitum during Weaning Influence the Behavior of Dairy Calves?
Source: Animals (Basel). 2024 Sep 24;14(19):2759. doi: 10.3390/ani14192759 (PMC11475125; doi:10.3390/ani14192759)
Supplement: Supplementary file 1 [file animals-14-02759-s001.zip]

Archive with 1 entries (1 files):
- animals-3170697-supplementary.pdf
